# Supplementary material for: Endophytic fungi associated with Monarda citriodora, an aromatic and medicinal plant and their biocontrol potential
Source: Pharm Biol. 2017 Apr 11;55(1):1528–35. doi: 10.1080/13880209.2017.1309054 (PMC6130496; doi:10.1080/13880209.2017.1309054)
Supplement: Meenu_Katoch_et_al_supplemental_content.zip [file IPHB_A_1309054_SM1041.zip]

Archive with 1 entries (1 files):
- Meenu Katoch et al supplemental content.doc
